# Supplementary material for: Light-programmable mechanical computing via polyaniline composite film
Source: Nat Commun. 2026 Mar 16;17:4011. doi: 10.1038/s41467-026-70425-z (PMC13136495; doi:10.1038/s41467-026-70425-z)
Supplement: Supplementary file 13 — Supplementary Code [file 41467_2026_70425_MOESM13_ESM.zip]

Archive with 8 entries (8 files):
- Supplementary Code/Dither_PC_10.jpg
- Supplementary Code/Dither_PC_11.jpg
- Supplementary Code/Dither_PC_12.jpg
- Supplementary Code/For Fig 4 Adaptive Texture Camouflage.m
- Supplementary Code/For S Fig 25 Assessment of the achieved fidelity.m
- Supplementary Code/For S Fig 27 28 Robustness assessment.m
- Supplementary Code/texture_similarity_robust.m
- Supplementary Code/zebra-3.png
