# Supplementary material for: Light-programmable mechanical computing via polyaniline composite film
Source: Nat Commun. 2026 Mar 16;17:4011. doi: 10.1038/s41467-026-70425-z (PMC13136495; doi:10.1038/s41467-026-70425-z)
Supplement: Supplementary file 13 — Supplementary Code [file 41467_2026_70425_MOESM13_ESM.zip › Supplementary Code/For Fig 4 Adaptive Texture Camouflage.m]

close all;
clear all;
A=imread("Dither_PC_12.jpg"); 
X1=A(:,:,1);
X1=im2double(X1);
S=size(X1);
W=S(1);
Q=S(2);
X2=round(X1);
subplot(1,2,1)
imshow(X2);
X3=[];

for i=1:W/3
    for j=1:Q/3
        X3((i-1)*3+1,(j-1)*3+1)=X2((i-1)*3+1,(j-1)*3+1);
        X3((i-1)*3+1,(j-1)*3+3)=X2((i-1)*3+1,(j-1)*3+3);
        X3((i-1)*3+3,(j-1)*3+2)=X2((i-1)*3+3,(j-1)*3+2);
        
        X3((i-1)*3+1,(j-1)*3+2)=and(X3((i-1)*3+1,(j-1)*3+1),X3((i-1)*3+1,(j-1)*3+3));
        X3((i-1)*3+2,(j-1)*3+1)=and(X3((i-1)*3+1,(j-1)*3+1),X3((i-1)*3+3,(j-1)*3+2));
        X3((i-1)*3+2,(j-1)*3+2)=and(X3((i-1)*3+1,(j-1)*3+1),X3((i-1)*3+1,(j-1)*3+3));
        X3((i-1)*3+2,(j-1)*3+3)=and(X3((i-1)*3+1,(j-1)*3+3),X3((i-1)*3+3,(j-1)*3+2));
        X3((i-1)*3+3,(j-1)*3+1)=and(X3((i-1)*3+1,(j-1)*3+1),X3((i-1)*3+3,(j-1)*3+2));
        X3((i-1)*3+3,(j-1)*3+3)=and(X3((i-1)*3+1,(j-1)*3+3),X3((i-1)*3+3,(j-1)*3+2));

    end
end
subplot(1,2,2)
imshow(X3);
