# Supplementary material for: Light-programmable mechanical computing via polyaniline composite film
Source: Nat Commun. 2026 Mar 16;17:4011. doi: 10.1038/s41467-026-70425-z (PMC13136495; doi:10.1038/s41467-026-70425-z)
Supplement: Supplementary file 13 — Supplementary Code [file 41467_2026_70425_MOESM13_ESM.zip › Supplementary Code/For S Fig 25 Assessment of the achieved fidelity.m]

close all;
clear all;

A = imread("zebra-3.png");
X1 = A(:,:,3);      % Extract blue channel
% X1 = region_1_re_bi;

X1 = im2double(X1);

S = size(X1);
W = S(1);
Q = S(2);

X2 = round(X1);   % Reference image (binarized)

% X-axis data
x_values = 0:10:100;
similarities = zeros(size(x_values));  % Store similarity results
X3_list = cell(size(x_values));        % Store all generated X3

% Calculate how many complete 3x3 blocks can fit
m = floor(W/3);
n = floor(Q/3);

for idx = 1:length(x_values)
    x = x_values(idx);

    %------------------------
    % Generate random mask matrix B
    numElements = m * n;
    numOnes = round(numElements * x / 100);
    idxRand = randperm(numElements);
    B = zeros(m, n);
    B(idxRand(1:numOnes)) = 1;
    %------------------------

    % Construct X3
    X3 = zeros(W, Q);
    for i = 1:m
        for j = 1:n
            if B(i,j)==0
                X3((i-1)*3+1,(j-1)*3+1) = X2((i-1)*3+1,(j-1)*3+1);
                X3((i-1)*3+1,(j-1)*3+3) = X2((i-1)*3+1,(j-1)*3+3);
                X3((i-1)*3+3,(j-1)*3+2) = X2((i-1)*3+3,(j-1)*3+2);

                X3((i-1)*3+1,(j-1)*3+2) = and(X3((i-1)*3+1,(j-1)*3+1),X3((i-1)*3+1,(j-1)*3+3));
                X3((i-1)*3+2,(j-1)*3+1) = and(X3((i-1)*3+1,(j-1)*3+1),X3((i-1)*3+3,(j-1)*3+2));
                X3((i-1)*3+2,(j-1)*3+2) = X3((i-1)*3+1,(j-1)*3+2);
                X3((i-1)*3+2,(j-1)*3+3) = and(X3((i-1)*3+1,(j-1)*3+3),X3((i-1)*3+3,(j-1)*3+2));
                X3((i-1)*3+3,(j-1)*3+1) = X3((i-1)*3+2,(j-1)*3+1);
                X3((i-1)*3+3,(j-1)*3+3) = X3((i-1)*3+2,(j-1)*3+3);
            else
                X3((i-1)*3+1:(i-1)*3+3,(j-1)*3+1:(j-1)*3+3) = 0;
            end
        end
    end

    % --- Size alignment ---
    [h2, w2] = size(X2);
    [h3, w3] = size(X3);
    if h2 ~= h3 || w2 ~= w3
        X3 = imresize(X3, [h2, w2], 'nearest');
    end

    % --- Save results ---
    X3_list{idx} = X3;
    similarities(idx) = texture_similarity_robust(X2, X3);
end

% Plot image comparison
figure;
subplot(3,4,1);
imshow(X2);
title('Original image');

for idx = 1:length(x_values)
    subplot(3,4,idx+1);
    imshow(X3_list{idx});
    title(['Damage rate = ' num2str(x_values(idx))]);
end

% Plot similarity curve
figure;
plot(x_values, similarities, 'o-b','LineWidth',1.5, 'MarkerSize',6);
xlabel('Damage rate (%)');
ylabel('Texture similarity');
title('Texture similarity changes with damage rate');
grid on;
