# Supplementary material for: Light-programmable mechanical computing via polyaniline composite film
Source: Nat Commun. 2026 Mar 16;17:4011. doi: 10.1038/s41467-026-70425-z (PMC13136495; doi:10.1038/s41467-026-70425-z)
Supplement: Supplementary file 13 — Supplementary Code [file 41467_2026_70425_MOESM13_ESM.zip › Supplementary Code/For S Fig 27 28 Robustness assessment.m]

close all;
clear all;

%% Read image and preprocess
A = imread("zebra-3.png");
A = im2double(A);
X_full = A(:,:,3);          % Blue channel

%% Resolution list
res_list = [1024 512 256 128 64 32 16 8];

diff_percent_list = zeros(size(res_list));  % Store difference percentage
num_res = length(res_list);

%% Image comparison figure
figure_compare = figure;
set(figure_compare, 'Position', [200, 50, 1000, 1600]);

row_plot = num_res;
col_plot = 2;

for idx = 1:num_res

    R = res_list(idx);

    %% Resize original image
    X1 = imresize(X_full, [R R], "nearest");
    X2 = round(X1);  % Reference binary image

    %% ----- Texture generation X3 -----
    S = size(X2);
    W = S(1);
    Q = S(2);

    % Number of 3×3 blocks
    m = floor(W/3);
    n = floor(Q/3);

    X3 = zeros(W, Q);

    % If random mask B is needed, enable below
    % B = randi([0 1], m, n);
    % Currently all blocks participate in generation
    B = zeros(m, n);

    for i = 1:m
        for j = 1:n

            if B(i,j) == 0
                r = (i-1)*3 + 1;
                c = (j-1)*3 + 1;

                a = X2(r, c);
                b = X2(r, c+2);
                d = X2(r+2, c+1);

                X3(r, c)     = a;
                X3(r, c+2)   = b;
                X3(r+2, c+1) = d;

                X3(r, c+1)     = and(a, b);
                X3(r+1, c)     = and(a, d);

                % X3(r+1, c+1)   = X3(r, c+1);
                X3(r+1, c+1)   = or(a, b);

                X3(r+1, c+2)   = and(b, d);

                % X3(r+2, c)     = X3(r+1, c);
                % X3(r+2, c+2)   = X3(r+1, c+2);
                X3(r+2, c)     = or(a, d);
                X3(r+2, c+2)   = or(b, d);
            else
                X3((i-1)*3+1:(i-1)*3+3, (j-1)*3+1:(j-1)*3+3) = 0;
            end
        end
    end

    %% ---------- Analyze zebra stripe width (pixel scale) at different resolutions ----------
    % Based on X2 (binary reference image)

    % Take central horizontal line (representative)
    mid_row = round(R/2);
    line_profile = X2(mid_row, :);

    % Stripe width = run-length of consecutive identical pixels
    edges = [true, diff(line_profile) ~= 0];   % Change positions
    stripe_lengths = diff([find(edges), length(line_profile)+1]);

    % Keep only black stripes (pixel value = 0)
    stripe_values = line_profile(edges);
    black_stripes = stripe_lengths(stripe_values == 0);

    % Store statistics
    stripe_mean(idx) = mean(black_stripes);
    stripe_median(idx) = median(black_stripes);
    stripe_std(idx) = std(black_stripes);

    fprintf("Size %4d × %4d: Stripe pixel width  Mean %.2f, Median %.2f, Std %.2f\n", ...
        R, R, stripe_mean(idx), stripe_median(idx), stripe_std(idx));

    %% Calculate difference ratio
    diff_pixels = nnz(X2 ~= X3);
    total_pixels = numel(X2);
    diff_percent = diff_pixels / total_pixels * 100;
    diff_percent_list(idx) = diff_percent;

    %% ---- Plot original and generated images at different resolutions ----
    subplot(row_plot, col_plot, (idx-1)*2 + 1);
    imshow(X2);
    title(sprintf("Original %dx%d", R, R));

    subplot(row_plot, col_plot, (idx-1)*2 + 2);
    imshow(X3);
    title(sprintf("Generated X3 (%dx%d)", R, R));

end

%% ---------- Plot difference curve ----------
figure;
plot(res_list, diff_percent_list, '-o', 'LineWidth', 2);
set(gca, 'XDir','reverse');   % Smaller resolution on the right
xlabel("Image Size (N×N)");
ylabel("Pixel Difference Percentage (%)");
title("Difference Between Reconstructed Texture and Original Image at Different Resolutions");
grid on;

%% Output statistics
disp("Difference statistics at each resolution:");

for i = 1:num_res
    fprintf("Size %4d x %4d : Difference %.2f%%\n", ...
        res_list(i), res_list(i), diff_percent_list(i));
end

figure;
plot(res_list, stripe_mean, '-o', 'LineWidth', 2); hold on;
plot(res_list, stripe_median, '-s', 'LineWidth', 2);
plot(res_list, stripe_std, '-^', 'LineWidth', 2);
set(gca, 'XDir','reverse');

xlabel("Image Size (N×N)");
ylabel("Stripe Width (pixels)");
title("Stripe Width Statistics at Different Resolutions");
legend("Mean Stripe Width", "Median Stripe Width", "Stripe Width Std");
grid on;
