# Supplementary material for: Light-programmable mechanical computing via polyaniline composite film
Source: Nat Commun. 2026 Mar 16;17:4011. doi: 10.1038/s41467-026-70425-z (PMC13136495; doi:10.1038/s41467-026-70425-z)
Supplement: Supplementary file 13 — Supplementary Code [file 41467_2026_70425_MOESM13_ESM.zip › Supplementary Code/texture_similarity_robust.m]

% Comprehensive texture similarity evaluation (more robust, distinguishes noise from ordered texture)
% Input: X2, X3 (in workspace)
% Output: similarity of each sub-feature & final combined similarity

function final_score = texture_similarity_robust(X2, X3)

% ---------- Preprocessing ----------
% Convert to double grayscale, ensure same size (nearest preserves binary property)
X2d = im2double(X2);
X3d = im2double(X3);
if ndims(X2d) == 3; X2d = rgb2gray(X2d); end
if ndims(X3d) == 3; X3d = rgb2gray(X3d); end

sz2 = size(X2d);
if ~isequal(sz2, size(X3d))
    X3d = imresize(X3d, [sz2(1), sz2(2)], 'nearest');
end

% Remove DC component (centering) to facilitate frequency-domain / autocorrelation comparison
X2c = X2d - mean(X2d(:));
X3c = X3d - mean(X3d(:));

epsv = 1e-12;

% ---------- 1) GLCM features ----------
% Use multi-direction GLCM (quantize grayscale to 8 levels for stable statistics)
numLevels = 8;
I1q = im2uint8(mat2gray(X2d)) ; % 0-255
I2q = im2uint8(mat2gray(X3d)) ;
I1q = floor(double(I1q) / 256 * numLevels);
I2q = floor(double(I2q) / 256 * numLevels);

offsets = [0 1; -1 1; -1 0; -1 -1];
glcm1 = graycomatrix(I1q, 'Offset', offsets, 'NumLevels', numLevels);
glcm2 = graycomatrix(I2q, 'Offset', offsets, 'NumLevels', numLevels);

props1 = graycoprops(glcm1, {'Contrast','Correlation','Energy','Homogeneity'});
props2 = graycoprops(glcm2, {'Contrast','Correlation','Energy','Homogeneity'});

f1_glcm = [mean(props1.Contrast), mean(props1.Correlation), mean(props1.Energy), mean(props1.Homogeneity)];
f2_glcm = [mean(props2.Contrast), mean(props2.Correlation), mean(props2.Energy), mean(props2.Homogeneity)];

% Scalar similarity: map normalized difference to similarity
sim_glcm = 1 - (norm(f1_glcm - f2_glcm) / (norm(f1_glcm) + norm(f2_glcm) + epsv));

% ---------- 2) LBP histogram (if available) ----------
if exist('extractLBPFeatures','file')
    lbp1 = extractLBPFeatures(im2uint8(mat2gray(X2d)), 'Upright', false, 'Normalization','None');
    lbp2 = extractLBPFeatures(im2uint8(mat2gray(X3d)), 'Upright', false, 'Normalization','None');
    % Normalize to a probability distribution
    p1 = lbp1 / (sum(lbp1)+epsv);
    p2 = lbp2 / (sum(lbp2)+epsv);
    % Bhattacharyya distance -> similarity
    bc = sum(sqrt(p1 .* p2));
    sim_lbp = min(max(bc, 0), 1); % 0..1
else
    warning('extractLBPFeatures not found, skipping LBP feature.');
    sim_lbp = 0.5; % Neutral value (if the toolbox is unavailable)
end

% ---------- 3) Frequency domain: radial energy spectrum (radial PSD) ----------
F1 = fftshift(fft2(X2c));
F2 = fftshift(fft2(X3c));
P1 = abs(F1).^2;
P2 = abs(F2).^2;

% Compute radial average spectrum
[rows, cols] = size(P1);
cx = floor(cols/2)+1; cy = floor(rows/2)+1;
[xg, yg] = meshgrid(1:cols, 1:rows);
r = round(sqrt((xg-cx).^2 + (yg-cy).^2));
rmax = min(cx-1, cy-1);
rad1 = zeros(rmax+1,1); rad2 = zeros(rmax+1,1);
for ri = 0:rmax
    mask = (r==ri);
    v1 = P1(mask); v2 = P2(mask);
    if isempty(v1); rad1(ri+1)=0; else rad1(ri+1) = mean(v1); end
    if isempty(v2); rad2(ri+1)=0; else rad2(ri+1) = mean(v2); end
end
rad1 = rad1 / (sum(rad1)+epsv);
rad2 = rad2 / (sum(rad2)+epsv);

% similarity: correlation between radial profiles
sim_radial = corr(rad1, rad2);

% also compute concentration metric (peak/mean) — noise is flatter -> lower concentration
conc1 = max(rad1) / (mean(rad1)+epsv);
conc2 = max(rad2) / (mean(rad2)+epsv);
sim_conc = 1 - abs(conc1-conc2) / (max(conc1,conc2)+epsv);

% ---------- 4) Frequency domain: angular energy distribution (angular energy) ----------
theta = atan2(yg-cy, xg-cx); % -pi..pi
theta_deg = mod(round(rad2deg(theta)),180); % 0..179
numBins = 36;
binEdges = linspace(0,179,numBins+1);
ang1 = zeros(1,numBins); ang2 = zeros(1,numBins);
for b = 1:numBins
    mask = (theta_deg >= binEdges(b) & theta_deg < binEdges(b+1));
    ang1(b) = sum(P1(mask));
    ang2(b) = sum(P2(mask));
end
ang1 = ang1 / (sum(ang1)+epsv);
ang2 = ang2 / (sum(ang2)+epsv);

% Anisotropy metric (std / mean): texture is usually more anisotropic
anis1 = std(ang1)/ (mean(ang1)+epsv);
anis2 = std(ang2)/ (mean(ang2)+epsv);
sim_angDist = dot(ang1, ang2) / (norm(ang1)*norm(ang2) + epsv);
sim_anis = 1 - abs(anis1-anis2) / (max(anis1,anis2)+epsv);

% ---------- 5) Autocorrelation (autocorrelation) ----------
ac1 = fftshift(ifft2(abs(fft2(X2c)).^2));
ac2 = fftshift(ifft2(abs(fft2(X3c)).^2));
% Use a small central window to evaluate neighborhood correlation energy ratio
win = 11; % odd
cr = floor(size(ac1)/2)+1;
r0 = cr(1); c0 = cr(2);
w = floor(win/2);
cen1 = ac1(r0-w:r0+w, c0-w:c0+w);
cen2 = ac2(r0-w:r0+w, c0-w:c0+w);
% Off-center energy ratio (stronger neighborhood correlation -> larger off-center energy ratio)
offEnergyRatio1 = (sum(cen1(:)) - cen1(w+1,w+1)) / (sum(cen1(:)) + epsv);
offEnergyRatio2 = (sum(cen2(:)) - cen2(w+1,w+1)) / (sum(cen2(:)) + epsv);
sim_autocorr = 1 - abs(offEnergyRatio1 - offEnergyRatio2) / (max(offEnergyRatio1,offEnergyRatio2)+epsv);

% ---------- 6) Structure tensor consistency (coherence) ----------
[Gx1, Gy1] = gradient(X2d);
[Gx2, Gy2] = gradient(X3d);
sigma = 2;
h = fspecial('gaussian', max(1,round(3*sigma))*2+1, sigma);
Jxx1 = imfilter(Gx1.^2, h, 'replicate');
Jyy1 = imfilter(Gy1.^2, h, 'replicate');
Jxy1 = imfilter(Gx1.*Gy1, h, 'replicate');
trace1 = Jxx1 + Jyy1;
det1 = Jxx1.*Jyy1 - Jxy1.^2;
tmp1 = sqrt(max(trace1.^2 - 4*det1, 0));
lambda1_1 = (trace1 + tmp1)/2;
lambda2_1 = (trace1 - tmp1)/2;
coh1 = (lambda1_1 - lambda2_1) ./ (lambda1_1 + lambda2_1 + epsv);

Jxx2 = imfilter(Gx2.^2, h, 'replicate');
Jyy2 = imfilter(Gy2.^2, h, 'replicate');
Jxy2 = imfilter(Gx2.*Gy2, h, 'replicate');
trace2 = Jxx2 + Jyy2;
det2 = Jxx2.*Jyy2 - Jxy2.^2;
tmp2 = sqrt(max(trace2.^2 - 4*det2, 0));
lambda1_2 = (trace2 + tmp2)/2;
lambda2_2 = (trace2 - tmp2)/2;
coh2 = (lambda1_2 - lambda2_2) ./ (lambda1_2 + lambda2_2 + epsv);

mean_coh1 = mean(coh1(:));
mean_coh2 = mean(coh2(:));
sim_coherence = 1 - abs(mean_coh1 - mean_coh2) / (max(mean_coh1,mean_coh2)+epsv);

% ---------- Combine sub-similarities ----------
% List sub-similarities (mapped to 0..1 as much as possible)
subSims = struct();
subSims.glcm         = max(min(sim_glcm,1),0);
subSims.lbp          = max(min(sim_lbp,1),0);
subSims.radial       = max(min(sim_radial,1),0);
subSims.conc         = max(min(sim_conc,1),0);
subSims.angDist      = max(min(sim_angDist,1),0);
subSims.anis         = max(min(sim_anis,1),0);
subSims.autocorr     = max(min(sim_autocorr,1),0);
subSims.coherence    = max(min(sim_coherence,1),0);

% Set weights (adjust as needed)
weights = struct();
weights.glcm = 0.12;
weights.lbp  = 0.12;
weights.radial = 0.15;
weights.conc   = 0.10;
weights.angDist= 0.12;
weights.anis   = 0.08;
weights.autocorr = 0.15;
weights.coherence = 0.16;

% Compute weighted average (ensure weights sum to 1)
wvec = [weights.glcm, weights.lbp, weights.radial, weights.conc, weights.angDist, weights.anis, weights.autocorr, weights.coherence];
svec = [subSims.glcm, subSims.lbp, subSims.radial, subSims.conc, subSims.angDist, subSims.anis, subSims.autocorr, subSims.coherence];
wvec = wvec / sum(wvec);
final_score = sum(wvec .* svec);

% ---------- Display output ----------
fprintf('Sub-similarities (0..1):\n');
fprintf(' GLCM        : %.4f\n', subSims.glcm);
fprintf(' LBP         : %.4f\n', subSims.lbp);
fprintf(' Radial PSD  : %.4f\n', subSims.radial);
fprintf(' PSD Conc    : %.4f\n', subSims.conc);
fprintf(' AngularDist : %.4f\n', subSims.angDist);
fprintf(' Anisotropy  : %.4f\n', subSims.anis);
fprintf(' Autocorr    : %.4f\n', subSims.autocorr);
fprintf(' Coherence   : %.4f\n', subSims.coherence);
fprintf('-----------------------------\n');
fprintf(' Final texture similarity = %.4f (0..1, higher means more similar)\n', final_score);

% Also export sub-similarities to the base workspace for further analysis (optional)
assignin('base','texture_subSims',subSims);
assignin('base','texture_weights',weights);

end
